# Supplementary material for: Investigating Grapevine Red Blotch Virus Infection in Vitis vinifera L. cv. Cabernet Sauvignon Grapes: A Multi-Omics Approach
Source: Int J Mol Sci. 2022 Oct 31;23(21):13248. doi: 10.3390/ijms232113248 (PMC9658657; doi:10.3390/ijms232113248)
Supplement: Supplementary file 1 [file ijms-23-13248-s001.zip]

Archive with 9 entries (9 files):
- FigureS1.pdf
- FigureS2.pdf
- FigureS3.pdf
- FigureS4.pdf
- FigureS5.pdf
- FigureS6.pdf
- Table S1.xlsx
- Table S2.xlsx
- Table S3.xlsx
