# Supplementary material for: Investigating Grapevine Red Blotch Virus Infection in Vitis vinifera L. cv. Cabernet Sauvignon Grapes: A Multi-Omics Approach
Source: Int J Mol Sci. 2022 Oct 31;23(21):13248. doi: 10.3390/ijms232113248 (PMC9658657; doi:10.3390/ijms232113248)
Supplement: Supplementary file 1 [file ijms-23-13248-s001.zip › Table S1.xlsx]

## Sheet: Sheet 1
ensembl_gene_id	entrezgene_id	entrezgene_description	VITIS.NET. Pathways	Pre_Veraison				Veraison				Post_Veraison		Harvest
				R16	A16	R17	A17	R16	A16	R17	A17	R16	A16	R16	A16	R17	A17
VIT_01s0011g04640	100249273	uncharacterized LOC100249273	vv50125Porters_cat_66_to_94; vv50004Auxin_transport	0.16359	0.0641674	0.0653646	0.0620768	-0.174335	-0.279577	0.034178	0.163938	-0.126709	-0.0245054	0.189449	0.293963	0.247765	0.148376
VIT_12s0057g00700	104880924		vv10500Starch_and_sucrose_metabolism	0.950079	0.53736	-0.202292	-0.332742	0.0198494	-0.0508456	0.257257	-0.664671	0.0319262	0.522066	1.65302	1.40934	-0.0168975	1.12205
VIT_14s0006g01400	100253496	calcium-binding allergen Ole e 8-like	vv34626Plant-pathogen_interaction; vv34020Calcium_signaling_pathway	1.79123	1.42361	0.826967	1.00335	-0.413548	-0.0660595	-1.50391	-0.724572	0.327466	0.141306	0.831905	0.618122	0.610166	0.684129	Centeralized gene
VIT_14s0108g00810	100262881	ZF-HD homeobox protein At4g24660-like	vv60068Zf-HD	-0.180992	-0.150883	0.493091	-0.452022	-0.531431	-0.405625	-0.138641	-0.337634	0.178565	0.102371	0.472672	0.250105	0.667885	0.246786
VIT_16s0098g00800				0.01053	0.320902	0.104294	0.152637	-0.589035	-0.776403	-0.266217	0.0456017	0.443272	0.544789	0.810415	0.980626	0.771618	1.56248
VIT_17s0000g00430	100268131	transcription factor bHLH137-like	vv60011BHLH	0.721946	0.716068	-0.127447	-0.0368503	0.157987	-0.214197	0.18726	0.152045	0.224132	0.253282	0.727238	1.18996	0.307476	0.732297
VIT_17s0000g00830	100267921	bidirectional sugar transporter SWEET10-like		-0.507391	-0.601224	0.0267784	-0.113269	-0.426754	-0.761583	0.314988	0.666136	-0.757401	-0.414793	1.62691	0.54984	-0.491515	0.265776
VIT_17s0000g01280	100232957	WRKY-type DNA binding protein 1	vv60066WRKY	-0.203185	0.693538	0.0198116	-0.256378	-0.258482	-0.54587	0.105841	0.253206	-0.0572608	0.110268	0.0563586	-0.168956	0.000925515	0.104495
VIT_17s0000g03280	100261140	non-specific lipid-transfer protein 2-like	vv10350Tyrosine_metabolism; vv10071Fatty_acid_metabolism; vv10010Glycolysis	-0.295946	-0.449572	0.074164	-0.125225	-0.188001	-0.220577	-0.0158248	0.133762	0.304494	0.473266	1.58478	1.28695	0.972238	0.540005
VIT_19s0090g00960				0.175361	0.278875	0.126625	-0.0145582	-0.553624	-0.00522294	0.687188	-0.317464	0.442443	0.432114	0.853837	0.762754	0.661451	0.873012
VIT_19s0090g01360	100262468	uncharacterized LOC100262468		-1.28485	-1.66377	-0.0680993	-0.297011	-0.664519	-0.291269	-0.501617	-0.577804	0.392299	0.478515	1.16594	0.690281	0.959971	0.326435
Table S1. Log fold change, gene IDs, and functional annotation of transcripts found through differential co-expression in Figure S6. Bolded values indicate a significant difference (FDR adjusted p < 0.05). Negative values (blue) indicate a decrease in gene expression in diseased grapes and positive values (red) indicates an increase gene expression in diseased grapes compared to healthy grapes. C…
