# Supplementary material for: Investigating Grapevine Red Blotch Virus Infection in Vitis vinifera L. cv. Cabernet Sauvignon Grapes: A Multi-Omics Approach
Source: Int J Mol Sci. 2022 Oct 31;23(21):13248. doi: 10.3390/ijms232113248 (PMC9658657; doi:10.3390/ijms232113248)
Supplement: Supplementary file 1 [file ijms-23-13248-s001.zip › Table S2.xlsx]

## Sheet: Sheet 1
ensembl_gene_id	entrezgene_id	entrezgene_description	VITIS.NET. Pathways	Pre_Veraison				Veraison				Post_Veraison		Harvest
				R16	A16	R17	A17	R16	A16	R17	A17	R16	A16	R16	A16	R17	A17
VIT_00s0920g00020	100855126	uncharacterized LOC100855126		0.09	-0.67	-0.33	-0.17	0.73	-0.28	0.12	0.25	-0.03	0.18	0.07	0.26	-0.33	0.15
VIT_02s0012g00870	100250662	uncharacterized LOC100250662		0.07	-0.33	-0.27	-0.16	0.31	0.06	-0.24	0.16	-0.24	-0.21	-0.12	-0.15	-0.14	0.06
VIT_03s0097g00550	100268096	DNA polymerase V-like	vv23030DNA_replication	-0.2	-0.33	-0.34	-0.26	0.3	-0.07	0.06	-0.18	-0.07	-0.12	-0.5	-0.34	-0.53	-0.03
VIT_04s0008g02720	100254151	uncharacterized LOC100254151	vv44810Regulation_of_actin_cytoskeleton	0.01	-0.01	-0.03	-0.19	0.2	-0.25	0.21	0.2	-0.13	-0.09	-0.41	0.09	-0.36	-0.12
VIT_04s0023g00920	100258190	endoribonuclease Dicer homolog 2-like		1.03	0.28	0.55	-0.33	1.39	1.94	2.33	2.08	0.44	0.78	-0.02	-0.68	-0.53	-1.09	Centeralized gene
VIT_05s0102g00470	100249265	protein FAR-RED IMPAIRED RESPONSE 1-like	vv60071Orphans_far-red	-0.09	-0.08	0.12	-0.22	0.04	-0.36	0.3	0.47	0.11	0.13	-0.1	0.2	-0.42	-0.23
VIT_06s0080g00900	100267254	protein phosphatase 1 regulatory subunit 7-like		-0.14	-0.82	-0.45	0.36	0.79	0.47	0.17	0.07	0.13	-0.73	-0.06	-0.51	-0.64	-0.16
VIT_07s0005g00170	100251998	stress-related protein-like		-0.41	-0.19	0.38	0	-0.35	-0.06	0.13	-0.35	-0.77	-0.66	-1.02	-1.15	-0.39	-0.45
VIT_07s0031g02040	100254260	uncharacterized LOC100254260		-0.27	-0.14	-0.25	-0.09	-0.07	0.23	0.23	0.11	-0.05	-0.35	-0.43	-0.56	-0.4	-0.3
VIT_07s0031g03030	NA			-0.1	0.06	-0.11	0	0.55	-0.23	0.41	0.42	-0.29	-0.15	-0.6	-0.62	-0.84	-0.41
VIT_07s0141g00820	NA			-0.29	0.02	0.09	0.04	1	0.26	0.21	-0.3	-0.85	-0.56	-0.3	0.08	-0.04	-0.24
VIT_07s0191g00040	100247473	tRNA (cytosine(34)-C(5))-methyltransferase-like		-0.25	-0.06	-0.21	-0.18	0.51	0.42	0.2	0.29	0.02	-0.42	-0.23	-0.16	-0.57	-0.26
VIT_08s0007g00190	100258019	H/ACA ribonucleoprotein complex subunit 4-like	vv23008Ribosome_biogenesis_in_Eukaryotes	-0.17	-0.27	-0.05	-0.15	0.21	-0.06	0.04	0.3	-0.33	-0.25	-0.35	-0.34	-0.32	-0.23
VIT_08s0007g05090	100252030	pentatricopeptide repeat-containing protein At1g80270, mitochondrial-like		-0.21	0.1	-0.2	-0.22	0.31	0.45	0.17	-0.02	0	-0.21	-0.58	-0.08	-0.3	-0.15
VIT_08s0007g05330	100257259	nucleolar protein 10-like		-0.44	-0.09	-0.06	-0.08	0.25	0.11	0.06	-0.05	-0.16	-0.4	-0.33	-0.29	-0.36	-0.04
VIT_08s0007g07450	100245287			-0.14	-0.1	-0.33	-0.1	-0.22	0.21	-0.18	0	-0.22	-0.17	-0.7	-0.01	-0.41	-0.13
VIT_08s0007g08090	100250406	DNA-directed RNA polymerase I subunit RPA1-like	vv23020RNA_polymerase	-0.36	-0.18	-0.51	0.04	0.75	-0.2	0.41	0.44	0.15	0.1	-0.23	0.16	-0.4	0.05
VIT_08s0007g09020	100250397	DNA helicase INO80-like	vv60058SNF2	-0.14	-0.01	-0.27	0.27	0.46	0.12	0.2	0.09	-0.03	-0.05	-0.11	-0.04	-0.36	-0.08
VIT_08s0032g00110	100254786	uncharacterized LOC100254786		0.07	-0.41	-0.11	-0.21	0.17	0.49	-0.18	0.29	-0.34	0.18	-0.57	0.13	-0.64	-0.18
VIT_08s0040g01370	100244817	uncharacterized LOC100244817		-0.12	-0.04	-0.5	-0.59	0.02	0.75	-0.01	-0.04	-0.17	-0.09	-0.38	0.08	-0.21	-0.26
VIT_08s0058g01300	100251742	B3 domain-containing protein Os07g0679700-like	vv60001ABI3VP1	-0.02	0.55	-0.26	0.16	0.39	-0.46	0.36	0.4	-0.11	-0.35	-0.38	-0.37	-0.44	-0.44
VIT_09s0002g06060	100265278	uncharacterized LOC100265278	vv23008Ribosome_biogenesis_in_Eukaryotes	0.1	0.55	0.17	0.04	0.29	0.3	-0.82	0.4	0.07	-0.14	-0.17	-0.31	-0.37	0.01
VIT_09s0002g07070	100257584	pre-mRNA-processing-splicing factor 8-like	vv23040Spliceosome	0.18	-0.34	-0.24	-0.26	0.03	-0.27	-0.06	0.11	-0.01	-0.05	-0.17	-0.02	-0.21	0.02
VIT_10s0003g05070	100259382	small RNA 2'-O-methyltransferase-like	vv30009Flower_development	0.24	0.11	0.98	-0.01	0.68	0.74	1.15	0.49	0.08	-0.01	0.28	0.24	-0.29	-0.01
VIT_11s0016g00420	100264670	protein Red-like		-0.01	-0.27	-0.5	-0.14	0.38	0.06	0.25	0.38	0.02	0.04	-0.13	-0.17	-0.44	-0.08
VIT_12s0059g01970	104880882			0.2	0.29	-0.27	-0.06	0.53	0.19	1.13	0.53	0.17	-0.16	-0.2	-0.29	-0.2	-0.11
VIT_13s0019g01690	100261998	ubiquitin carboxyl-terminal hydrolase 24-like		-0.35	0.03	0.3	-0.5	0.57	-0.12	0.22	0.46	-0.12	-0.2	-0.26	-0.16	-0.28	-0.13
VIT_13s0047g01240	100264243	uncharacterized LOC100264243		-0.35	-0.14	0.01	-0.04	-0.11	-0.88	0.41	0.07	-0.02	-0.05	-0.01	-0.09	-0.17	0.16
VIT_13s0064g00570	NA		vv30009Flower_development	0.1	0.13	-0.63	-0.13	0.48	-0.1	0.64	0.25	-0.12	0.07	-0.32	-0.05	-0.28	0.04
VIT_13s0073g00630	100261025	uncharacterized LOC100261025		-0.4	-0.09	-0.08	-0.18	0.18	0	0.16	0.13	-0.38	-0.14	-0.19	-0.02	-0.17	-0.11
VIT_14s0083g00780	100261709	kanadaptin-like	vv50110Protein_coat; vv60028FHA	0.02	0.09	-0.18	-0.19	0.19	0.08	0.39	0.98	-0.25	-0.15	-0.6	-0.25	-0.55	-0.06
VIT_16s0098g01840	100241722	pentatricopeptide repeat-containing protein At3g49240-like		-0.08	0.08	-0.14	-0.4	0.41	0.28	-0.3	0.4	-0.38	-0.21	-0.71	-0.41	-0.6	-0.37
VIT_17s0000g06950	100244993	putative pre-mRNA-splicing factor ATP-dependent RNA helicase DHX16-like	vv23040Spliceosome	0.27	-0.42	0.03	0.07	0.04	0.09	0.08	0.1	-0.2	0.13	-0.37	0.18	-0.22	0.13
VIT_17s0000g08620	100241507	uncharacterized LOC100241507	vv23008Ribosome_biogenesis_in_Eukaryotes	-0.11	-0.28	-0.12	-0.12	-0.12	0.1	-0.08	0.08	-0.39	-0.46	-0.4	-0.4	-1.04	-0.25
VIT_17s0000g09380	100250110	with no lysine kinase		0.41	-0.15	-0.71	-0.11	0.47	0.05	-0.37	0.01	0.22	0.15	-0.49	0.04	-0.28	0.27
VIT_18s0001g00860	100264310	DNA-directed RNA polymerase II subunit RPB1-like	vv23020RNA_polymerase	0.15	0	0.05	-0.15	0.47	-0.18	0.24	0.1	-0.22	-0.22	-0.24	0.04	-0.34	0.04
VIT_18s0001g01670	NA			0.13	-0.2	0.1	-0.28	0.63	-0.67	0.47	0.51	-0.11	-0.18	-0.58	-0.65	-0.78	-0.45
Table S2. Log fold change, gene IDs, and functional annotation of transcripts found through differential co-expression in Figure 6a. Bolded values indicate a significant difference (FDR adjusted p < 0.05). Negative values (blue) indicate a decrease in gene expression in diseased grapes and positive values (red) indicates an increase gene expression in diseased grapes compared to healthy grapes. C…
