# Supplementary material for: Investigating Grapevine Red Blotch Virus Infection in Vitis vinifera L. cv. Cabernet Sauvignon Grapes: A Multi-Omics Approach
Source: Int J Mol Sci. 2022 Oct 31;23(21):13248. doi: 10.3390/ijms232113248 (PMC9658657; doi:10.3390/ijms232113248)
Supplement: Supplementary file 1 [file ijms-23-13248-s001.zip › Table S3.xlsx]

## Sheet: Sheet 1
ensembl_gene_id	entrezgene_id	entrezgene_description	VITIS.NET. Pathways	Pre_Veraison				Veraison				Post_Veraison		Harvest
				R16	A16	R17	A17	R16	A16	R17	A17	R16	A16	R16	A16	R17	A17
VIT_00s0533g00050	100852642	uncharacterized LOC100852642	vv40006Cell_wall	0.298244	0.267622	-0.0722427	0.339704	0.0617828	-0.277835	-0.254041	0.404598	0.0415365	0.263619	0.140706	1.04773	0.429429	0.564337
VIT_01s0011g01990	100252595	glycine cleavage system H protein, mitochondrial-like	vv10260Glycine_serine_and_threonine_metabolism	0.144913	-0.0552158	0.18866	-0.238239	-0.0671583	0.0312802	-0.249097	-0.237039	-0.418219	-0.528977	-0.201907	-0.440204	-0.179408	-0.391816
VIT_01s0137g00340	100254296	uncharacterized LOC100254296		0.0470649	-0.0954918	0.343976	-0.267829	-0.0162744	0.0567768	-0.279967	-0.426038	-0.14209	-0.0884732	0.42938	0.218056	0.197458	-0.0297807
VIT_01s0146g00410	100250606	GEM-like protein 5		-0.43266	-0.268038	-0.0650064	-0.325503	-0.500846	-0.211285	0.0344824	-0.0574766	0.129157	0.340477	-0.214789	-0.200761	0.825239	0.315876
VIT_01s0150g00270	100241990	uncharacterized LOC100241990		0.0480088	-0.053902	0.62183	0.113894	-0.099698	-0.0191328	-0.0579639	0.215692	0.163463	0.033301	0.681312	0.684952	0.560523	0.21305
VIT_01s0150g00460	100232906	xyloglucan endotransglycosylase XET2	vv40006Cell_wall	0.156233	0.171834	0.193293	-0.567541	-0.331258	-0.563668	-0.128121	0.124875	-0.473759	-0.335833	1.72244	2.49657	0.448649	0.27471
VIT_02s0012g00160	100242112	uncharacterized LOC100242112		0.172817	0.127199	0.205674	-0.316311	-0.0638356	-0.314358	-0.0527387	-0.322588	0.0682741	-0.106772	0.0696303	0.193585	0.262409	0.168479
VIT_02s0025g01330	100250089		vv40006Cell_wall	0.0253429	-0.42355	-0.364187	-0.0220637	0.0741446	-0.25593	-0.210119	0.477934	0.283129	0.376193	0.511683	0.697329	-0.00822569	0.631484
VIT_02s0025g02410	100246223	early nodulin-like protein 1	vv50113Thylakoid_targeting_pathway; vv10195Photosynthesis	0.0483527	1.13057	-0.639843	0.449428	-0.0316626	-0.473372	0.232389	-0.167233	0.364082	0.727128	-0.0723529	1.39795	0.858794	0.0628936
VIT_02s0025g02770	100254667	glucan endo-1,3-beta-glucosidase 11-like	vv10500Starch_and_sucrose_metabolism	0.095163	0.0986778	-0.274763	-0.241228	0.132652	-0.646579	0.14796	0.395008	-0.214668	0.13613	0.77762	0.692133	0.244958	0.571658
VIT_02s0025g03390	100233001	aquaporin-like	vv50101Channels_and_pores	-0.0877227	-0.0838528	0.0863745	-0.00996033	-0.278477	-0.243883	-0.128637	0.354194	-0.0847864	0.0762857	0.627712	0.563789	0.418106	0.311434
VIT_02s0241g00140	100232874	serine/threonine kinase-like	vv34626Plant-pathogen_interaction; vv34020Calcium_signaling_pathway	0.191015	0.0944209	0.00649138	-0.0221625	-0.249258	-0.0131901	-0.0226062	-0.0241366	-0.102988	-0.106765	0.352807	0.256556	0.4657	0.123106
VIT_03s0038g02320	100246866	L-ascorbate peroxidase 3, peroxisomal-like	vv10053Ascorbate_and_aldarate_metabolism	-0.046418	-0.298933	0.173818	-0.114568	-0.170063	-0.25828	0.068766	0.0972633	0.2116	0.209966	0.60295	0.251924	0.299379	0.126586
VIT_03s0038g04450	100257329	ocs element-binding factor 1-like	vv60012BZIP	-0.0635769	-0.0672563	0.155594	-0.352586	0.0238586	-0.88762	0.2435	-0.0773214	0.701029	0.717789	1.05342	1.36229	0.79224	1.12017
VIT_03s0063g01150	100265761	gibberellin 20 oxidase 1-like		-0.222205	-0.32193	-0.368996	-0.0136025	-0.237589	-0.0191077	-0.431661	0.0996832	0.680466	0.713323	1.74463	0.960664	0.986795	0.652059
VIT_03s0091g00420	NA			0.744227	0.0842778	-0.324083	-0.513536	0.0782018	-0.563034	-0.204247	0.162207	-0.813582	-0.373018	0.596035	1.11854	-0.561888	-0.370096
VIT_04s0008g01020	104878982			-0.321582	-0.39478	0.168841	-0.0477218	-0.288503	-0.156383	0.0216603	-0.196243	0.43894	0.391493	1.04733	0.664288	0.54573	0.122932
VIT_04s0023g00590	100263339	regulator of ribonuclease-like protein 2		0.258452	-0.0113124	0.448281	-0.0729483	-0.131837	-0.0839031	-0.18933	-0.00361069	-0.250757	-0.159021	0.68625	0.448108	0.276917	0.0938501
VIT_04s0023g00920	100258190	endoribonuclease Dicer homolog 2-like		1.026	0.275754	0.548159	-0.326486	1.38516	1.94084	2.33162	2.08317	0.439539	0.775987	-0.0174355	-0.676632	-0.534122	-1.08532	Centeralized gene
VIT_04s0023g03240	100257470	protein AF-9 homolog	vv23022Basal_transcription_factors	-0.233265	-0.603029	-0.596855	-0.530009	-0.681069	-0.564445	0.985691	0.598179	0.291037	0.603001	2.21186	0.897247	-0.367398	1.16985
VIT_05s0020g00640	100249334	S-adenosyl-L-methionine-dependent methyltransferase-like		0.0885585	-0.0147673	0.494502	-0.0795442	-0.253476	-0.0320843	-0.241998	-0.193799	0.454079	0.510672	0.829242	0.572757	0.254528	0.129675
VIT_05s0020g02150	100266511	NADH dehydrogenase [ubiquinone] 1 alpha subcomplex subunit 8-B-like	vv50134Primary_active_transporter_cat_D1; vv10190Oxidative_phosphorylation	0.0388062	-0.0871625	0.407621	-0.152496	-0.217286	-0.0988358	-0.352962	-0.0972201	-0.068145	-0.0731727	-0.123031	-0.244729	0.117153	-0.152646
VIT_05s0049g01180	100263157	probable methyltransferase PMT8-like		0.512876	0.385771	0.0285508	0.1262	-0.0404992	-0.223889	-0.121121	0.0443287	0.300521	0.190849	0.61286	1.64076	0.374572	0.0244136
VIT_05s0049g01860	100266585	cysteine-rich repeat secretory protein 3-like		0.0231534	-0.140565	0.0342391	-0.368262	0.288993	-0.433075	-0.260969	-0.262858	0.124655	0.305477	1.29786	0.846207	0.797273	0.99215
VIT_05s0077g00130	100247768	uncharacterized LOC100247768		0.131586	0.108862	0.345784	-0.0660894	-0.187661	0.00698129	-0.30365	-0.340422	0.11962	0.093148	0.171347	0.0443938	0.397911	0.0331693
VIT_05s0077g00410	100255022	probable protein Pop3-like		0.156694	0.0391277	0.397298	-0.0292644	-0.105931	-0.131047	-0.315209	-0.0933668	-0.0817293	-0.093038	0.253076	-0.108533	0.299835	0.0267482
VIT_06s0004g03160	100248443	DNA-binding protein S1FA2-like	vv60053S1Fa-like	0.0035514	-0.0800078	0.169851	-0.24267	-0.21426	-0.014017	-0.3083	-0.388686	-0.357386	-0.368642	0.0219157	-0.184902	-0.0322283	-0.0730826
VIT_06s0004g05380	100855239	tropinone reductase homolog At1g07440-like	vv10220Urea_cycle_and_metabolism_of_amino_groups	-0.162732	-0.353423	0.403357	-0.0932402	-0.0443519	0.407899	0.0423651	-0.435422	0.659413	0.345235	3.1688	4.85829	1.98446	-0.0667694
VIT_06s0004g06610	100251977	peptidyl-prolyl cis-trans isomerase CYP20-1-like		-0.0196039	0.0635514	0.3043	0.0165933	0.255728	0.0442841	-0.181462	-0.0159247	0.192867	0.111696	0.285542	0.0910776	0.155306	-0.0176859
VIT_06s0004g07850	100267277	uncharacterized LOC100267277		-0.17623	0.136055	-0.596234	-0.123853	-0.391724	-0.33186	0.201788	0.12908	-0.115775	0.128327	0.878757	0.980435	0.398696	0.378373
VIT_06s0004g08110	NA			0.423411	0.279451	0.512544	0.000369869	0.101687	-0.0674747	-0.951291	-0.038849	0.211379	0.0653224	0.187876	-0.024945	0.62681	0.222855
VIT_06s0004g08280	100267394	cytochrome b-c1 complex subunit 8-like	vv10190Oxidative_phosphorylation; vv50135Primary_active_transporter_cat_D3_to_E2	-0.137419	-0.0808551	0.157728	-0.175006	-0.10275	0.0232829	-0.320818	-0.163719	-0.0656115	-0.0537557	0.154604	0.0969467	0.270602	0.194639
VIT_06s0009g01580	100259771	uncharacterized LOC100259771		0.0873255	0.0510964	0.239325	-0.126186	-0.3055	0.185959	-0.0262076	-0.241233	0.151843	-0.112081	0.404907	0.245431	0.20196	-0.0468516
VIT_06s0061g00730	100263698	aquaporin TIP1-1-like	vv50101Channels_and_pores	0.663166	0.478102	0.940086	-0.167986	-0.172798	-0.326397	0.456136	-0.328216	-0.44659	0.370915	3.29211	2.18516	0.712794	-1.13525
VIT_07s0005g02010	100262411	nitrogen regulatory protein P-II homolog-like	vv50101Channels_and_pores	0.13274	0.101641	0.0027306	0.136471	-0.212739	-0.00114422	-0.292837	-0.230914	0.246518	-0.278685	0.830646	0.468751	0.355359	0.0753944
VIT_07s0005g02070	100852938	protein NIM1-INTERACTING 1-like		-0.400693	-0.616328	0.991496	0.132427	-0.129817	0.168076	-0.982033	-0.332054	0.126075	0.481746	-0.489576	-0.00515622	0.633727	0.419082
VIT_07s0005g04130	100246316	acid phosphatase 1-like	vv10740Riboflavin_metabolism	-0.0538854	-0.310402	-0.167707	0.301125	0.382336	0.337208	0.556957	0.2178	1.39286	0.226557	1.3152	0.774895	-0.0647421	1.15862
VIT_07s0005g04750	100241287	uncharacterized LOC100241287		0.0692153	0.00867097	0.370996	-0.174058	-0.398559	0.0353494	-0.232359	-0.167368	0.0400752	0.0453196	0.261573	0.102906	0.396456	0.0797954
VIT_07s0104g01300	NA			0.169623	0.0421031	0.315903	-0.0268542	-0.262717	0.0223301	-0.0906915	0.195409	0.708177	0.299597	0.64558	0.765641	0.625377	0.114475
VIT_08s0007g00440	100245911	expansin-A4-like	vv30003Auxin_signaling	1.99827	0.159919	-0.26377	0.401803	-0.00357533	-0.298737	-0.117088	-0.211164	0.416729	-0.357486	1.7031	0.276976	-0.848386	0.0553345
VIT_08s0007g00580	NA			1.78526	2.18622	1.38573	0.854361	-0.545009	-0.497683	-1.5596	0.12212	0.888131	0.658569	1.58988	-0.79701	0.541818	0.574864
VIT_08s0007g01530	100252869	uncharacterized LOC100252869	vv60078Other_zf-C3HC4	0.0156268	0.24899	-0.516978	0.101039	0.0334446	-0.17901	-0.411419	0.319923	0.428315	0.600539	1.12556	0.924805	0.197004	0.589487
VIT_08s0007g03490	100242535	acyl carrier protein 2, mitochondrial-like	vv50134Primary_active_transporter_cat_D1; vv10190Oxidative_phosphorylation	0.0398044	-0.0496492	0.336629	0.0010416	-0.284162	-0.0321091	-0.210705	-0.230333	0.0726294	-0.0234888	-0.00390808	0.0187922	0.262418	0.13455
VIT_08s0007g04780	100233004	aquaporin-like	vv50101Channels_and_pores	-0.137473	-0.124371	0.296183	-0.441579	0.013084	-0.642309	-0.0574897	0.496924	-0.0733847	0.0141916	1.10843	1.34428	0.496959	0.171426
VIT_08s0007g08390	NA			0.104032	-0.16231	0.229091	-0.0869105	-0.261054	-0.0409061	-0.317482	-0.176371	0.0267565	-0.0318088	-0.0328849	0.00285901	0.208943	-0.0293481
VIT_09s0002g03260	NA			0.0996475	0.179182	0.431766	0.000371385	-0.124184	-0.00229253	-0.123094	0.179787	-0.197991	-0.156327	-0.462789	-0.390639	-0.0810967	-0.187806
VIT_10s0003g00620	100246932	GDSL esterase/lipase At5g45950-like		-0.070044	1.41681	0.461579	1.48488	-0.880634	-0.0273749	-1.09302	-0.802667	-0.574267	0.164406	0.989613	0.689007	0.547284	0.627031
VIT_10s0003g03250	100253669	uncharacterized LOC100253669		0.316554	0.122541	0.699796	-0.147874	-0.359449	-0.320828	-0.227703	0.142371	-0.442032	-0.620259	-0.107292	-0.512539	-0.271327	0.258693
VIT_10s0003g05480	100262778	patellin-4-like		0.55833	-0.186206	0.162993	0.198153	0.0629457	-1.12014	-0.661209	0.208917	1.85932	1.81065	1.2331	1.57609	-0.782204	-0.727785
VIT_11s0037g01120	100265595	cytochrome c oxidase subunit 6b-1-like	vv10190Oxidative_phosphorylation; vv50135Primary_active_transporter_cat_D3_to_E2	0.107463	-0.121149	0.0766817	-0.279245	-0.594479	-0.348346	-0.678156	-0.398278	-0.151936	-0.335273	-0.0410993	-0.605825	0.123692	-0.0238105
VIT_12s0028g02540	100267784	glucan endo-1,3-beta-glucosidase-like protein 1	vv10500Starch_and_sucrose_metabolism	-0.471827	-0.115684	-0.220697	-0.0102831	0.038965	0.312187	0.260805	-0.0762221	0.192312	0.266517	0.640975	0.252281	0.169335	-0.0935349
VIT_12s0035g00340	NA			0.339976	-0.0152976	-0.549468	-0.0238965	-0.0297537	-0.405912	-0.324658	0.191515	0.461872	0.770294	-0.306643	0.0565282	-0.261649	-0.0553091
VIT_12s0035g01210	100266092	cytochrome c-like	vv50135Primary_active_transporter_cat_D3_to_E2	-0.0567752	0.166042	0.0953051	0.0645868	-0.35377	0.201349	-0.461348	-0.251531	-0.0156419	-0.222938	0.317964	-0.119633	0.474788	0.105614
VIT_12s0057g01210	100254625	uncharacterized LOC100254625		0.0644134	-0.114966	0.16926	-0.106328	-0.0132041	-0.13532	-0.142611	0.0624732	0.0682591	-0.000721785	0.301178	0.123042	0.451613	0.105852
VIT_12s0059g00760	100233045	adenosine 5'-phosphosulfate reductase	vv10920Sulfur_metabolism	0.252966	0.654367	-0.176449	-0.488796	-0.19056	-0.331758	-1.01042	0.0476937	-0.03834	0.180837	0.447598	-0.175006	0.359725	0.342093
VIT_12s0059g01040	100256881	uncharacterized LOC100256881		0.276996	0.114408	-0.0726694	0.187458	-0.0943382	-0.0718146	-0.360762	-0.0604401	0.158788	0.0317999	0.418461	0.802808	0.233451	0.247284
VIT_13s0019g02660	100854960	uncharacterized LOC100854960		0.428761	0.560437	0.770813	0.622549	-0.261421	0.380116	-0.129362	0.262971	0.751431	0.509166	1.15659	0.925252	0.801349	0.545606
VIT_13s0019g04230	100251261	V-type proton ATPase subunit G-like	vv44145Phagosome; vv10190Oxidative_phosphorylation; vv50131Primary_active_transporter_cat_A2_to_A4	0.160198	0.0334353	0.33448	-0.134579	0.0174032	-0.0786899	-0.141617	-0.155208	-0.0117725	-0.0973302	0.202638	-0.164662	0.176144	-0.070943
VIT_13s0067g02870	100255217	chalcone--flavonone isomerase-like	vv10941Flavonoid_biosynthesis	0.567844	0.233729	0.377797	-0.0433454	-0.170038	-0.0346276	-0.401195	-0.652523	0.464026	0.354468	1.30309	2.00458	0.568968	0.33276
VIT_14s0030g01220	NA			0.368836	0.00161924	0.395852	-0.0893714	-0.290771	-0.0709378	-0.17541	-0.128736	0.702264	0.758643	1.48807	1.51989	0.900762	0.250076
VIT_14s0030g01760	100267457	uncharacterized LOC100267457		-0.298578	0.809327	0.411722	0.285683	-0.066438	-0.750188	0.322941	-0.426477	0.0852308	0.0516304	0.824076	0.116643	0.646461	0.861964
VIT_14s0030g02180	100233034	GDP-mannose-3',5'-epimerase	vv10053Ascorbate_and_aldarate_metabolism	0.100529	-0.0306247	0.0717006	-0.00249419	-0.0902675	-0.141226	-0.339209	-0.106988	0.253363	0.182274	0.447403	0.534132	0.176917	-0.0341613
VIT_14s0060g00230	100264849	protein notum homolog-like	vv40006Cell_wall	-0.374304	-0.384776	-0.0896704	0.701764	0.0437599	-0.248935	-0.677222	-0.127443	-1.70292	-0.997329	-0.384123	-0.346998	-0.744343	-1.19262
VIT_14s0060g02150	100263186	uncharacterized LOC100263186		0.279032	0.290131	0.353405	0.226977	-0.485698	-0.0931879	-0.125627	-0.133433	-0.101704	0.0868212	0.182419	0.428028	0.658424	0.144079
VIT_14s0066g00250	100267902	GDSL esterase/lipase At5g14450-like		0.0586249	-0.188831	0.218139	-0.0486504	-0.175453	-0.0568114	0.11819	0.489229	-0.0156148	0.916709	1.6478	1.60319	0.12142	0.982783
VIT_14s0066g00960	100244121	glutaredoxin-like		0.092201	-0.106396	0.398442	-0.0235733	-0.0273805	0.0397466	-0.337073	-0.0384795	0.289483	0.234065	0.369704	0.203457	0.330547	-0.0159408
VIT_14s0066g01620	100855347	RING-H2 finger protein ATL48-like		0.0842295	0.0589631	0.34011	-0.168862	-0.266284	0.113748	-0.272579	-0.196966	0.0898167	-0.0529471	0.0227158	-0.00734186	0.16951	0.102565
VIT_14s0108g01020	100244103	expansin-A1-like	vv30003Auxin_signaling	0.114608	-0.137751	0.956506	0.524866	-0.571118	0.379024	-0.365059	-0.197037	1.19206	0.883922	1.63926	1.54136	0.431014	-1.10792
VIT_15s0024g01530	NA			0.04388	0.227096	0.126393	-0.11372	-0.17979	-0.240511	-0.164337	-0.348553	0.307246	0.325921	0.998295	0.20377	0.939542	0.175248
VIT_16s0050g00380	100261736	tubulin beta-1 chain-like	vv44145Phagosome; vv44810Regulation_of_actin_cytoskeleton	-0.183813	-0.194225	0.0890094	-0.399351	-0.198423	-0.149538	0.323813	0.298127	-0.126716	-0.0342428	0.654178	0.740586	-0.0796895	-0.493107
VIT_17s0000g06210	100248537	gibberellin-regulated protein 6-like	vv30010Gibberellin_signaling	0.0177043	0.0821102	-0.281767	-0.0324199	-0.209513	-0.969369	-0.154891	-0.436026	0.254119	-0.834488	2.70294	-1.09005	1.2167	1.14986
VIT_17s0000g06670	100852874	eukaryotic translation initiation factor 5A-2-like		-0.0651682	-0.016512	0.241444	-0.232221	-0.156501	-0.191181	-0.209446	-0.203658	-0.239116	-0.254389	0.186478	0.139999	0.206998	-0.0513258
VIT_17s0000g07640	100241648	mannose-1-phosphate guanyltransferase alpha-like	vv10530Aminosugars_metabolism	-0.0429812	0.781365	0.264292	0.380197	0.132091	0.197587	0.344208	0.317429	0.148858	0.406528	0.146973	0.148676	0.234429	-0.790044
VIT_17s0000g07820	100260380	pollen-specific protein SF3-like	vv60040LIM	-0.154997	-0.0701011	0.119849	-0.0577586	-0.0489396	-0.0564457	-0.350455	-0.194591	-0.238006	-0.287589	0.244803	0.0411874	0.178192	0.0168021
VIT_17s0000g09840	100265604	adenosylhomocysteinase-like	vv10271Methionine_metabolism; vv10450Selenoamino_acid_metabolism	0.000662661	0.0636541	-0.0659543	-0.119054	-0.26129	-0.334346	-0.146755	0.147901	-0.445276	-0.218586	0.468167	0.739034	-0.345737	-0.274224
VIT_17s0000g10430	100233024	glyceraldehyde-3-phosphate dehydrogenase	vv10010Glycolysis	0.164803	0.0637961	0.416292	0.111177	-0.101331	-0.0817394	-0.251027	0.180962	0.117034	-0.0799734	0.0455338	-0.245451	0.282612	-0.102954
VIT_17s0053g00990	100261426	expansin-like	vv30003Auxin_signaling	0.273303	0.539992	-0.286359	-0.417216	-0.331452	-0.248417	0.103833	-0.121011	0.598634	0.457627	1.36528	1.52897	0.770441	0.86473
VIT_18s0001g03220	100263709	eukaryotic translation initiation factor 1A-like	vv23013RNA_transport	0.227783	0.00969146	0.442672	-0.0886946	-0.039216	0.157778	-0.281763	-0.202354	0.130485	-0.000139752	0.237952	-0.02594	0.419224	-0.0306911
VIT_18s0001g05840	100253997	uncharacterized LOC100253997		-0.107869	-0.130412	0.919595	0.73475	-0.271856	-0.602228	-0.243191	0.248588	0.609336	1.43985	1.53329	1.7858	0.0203821	1.88154
VIT_18s0072g00810	100253774	cytochrome b-c1 complex subunit 6-like	vv10190Oxidative_phosphorylation; vv50135Primary_active_transporter_cat_D3_to_E2	0.0232557	-0.127681	0.341574	-0.217943	-0.125298	-0.0605853	-0.262401	-0.287936	-0.111387	-0.143612	0.119098	-0.10137	0.301864	0.0177321
VIT_18s0117g00320	100256310	uncharacterized LOC100256310		0.0416365	-0.17796	0.450711	-0.195159	-0.0726883	0.0467084	-0.438268	-0.115578	0.0207266	-0.152888	0.0742851	-0.086837	0.307314	0.0407428
VIT_18s0117g00340	100266605	transcription factor TCP8-like	vv60061TCP	-0.631945	-0.252154	-0.496884	0.261213	0.00893947	-0.638467	-0.550568	0.106324	0.960311	1.08512	1.12428	0.795393	0.461021	1.05187
VIT_19s0014g00450	100253718	uncharacterized LOC100253718		-0.264158	-0.295346	0.210331	0.0956777	0.528988	-0.119571	-0.260672	0.130467	0.650468	0.43804	1.32024	1.26567	1.16154	0.998098
VIT_19s0014g03190	100260721	uncharacterized LOC100260721		0.117271	0.338005	0.372299	-0.0769012	-0.574114	-0.0550678	-0.181944	-0.24578	-0.383196	-0.131078	0.564333	0.351375	0.0879172	-0.214509
VIT_19s0085g00270	100266739	protein KRTCAP2 homolog-like		0.076254	0.0629819	0.265093	-0.147062	0.0401593	0.24144	-0.18884	-0.211671	-0.0132673	0.00686679	0.375677	0.276846	0.0169603	0.128509
VIT_19s0090g00430	100248645	ubiquitin-like protein 5-like		0.159648	0.0090343	0.349357	-0.0602519	-0.310092	0.147385	-0.145063	-0.077151	0.345001	0.264783	0.668094	0.465512	0.618489	0.0488223
VIT_19s0090g01330	100255548	V-type proton ATPase subunit e-like	vv44145Phagosome; vv10190Oxidative_phosphorylation; vv50131Primary_active_transporter_cat_A2_to_A4	0.0630822	-0.120414	0.0960667	-0.0608094	-0.335289	0.0321127	-0.151323	-0.323404	0.138852	-0.140277	-0.115428	-0.154145	0.44666	0.189733
VIT_19s0090g01470	100258895	putative lipid-transfer protein DIR1-like		0.52758	0.135139	0.865581	-0.0397098	-0.266078	-0.250311	-0.228572	0.159588	-0.0864803	-0.154829	-0.300601	-0.787525	0.486283	-0.0680084
Table S3. Log fold change, gene IDs, and functional annotation of transcripts found through differential co-expression in Figure 6b. Bolded values indicate a significant difference (FDR adjusted p < 0.05). Negative values (blue) indicate a decrease in gene expression in diseased grapes and positive values (red) indicates an increase gene expression in diseased grapes compared to healthy grapes. C…
